# Supplementary material for: “Membrane‐Guided” Repair Strategy: Precision Delivery of GGT1 Degrader for Targeted Repair and Regeneration of Spinal Cord Neurons
Source: Adv Sci (Weinh). 2026 May 14;13(42):e75554. doi: 10.1002/advs.75554 (PMC13336134; doi:10.1002/advs.75554)
Supplement: Supplementary file 2 — Supporting File 2: advs75554‐sup‐0002‐FigureS1‐S8.zip. [file ADVS-13-e75554-s001.zip]

Archive with 8 entries (8 files):
- sup-1-re.png
- sup-2-re.png
- sup-3-re.png
- sup-4.png
- sup-5-re.png
- sup-6.png
- sup-7.tif
- sup-8.png
